# Supplementary material for: Ultra-High Tg Thermoset Fibers Obtained by Electrospinning of Functional Polynorbornenes
Source: Nanomaterials (Basel). 2022 Mar 15;12(6):967. doi: 10.3390/nano12060967 (PMC8951598; doi:10.3390/nano12060967)
Supplement: Supplementary file 1 [file nanomaterials-12-00967-s001.zip]

Archive with 2 entries (2 files):
- nanomaterials-1573440-supplementary.pdf
- Video S1.mp4
